# Supplementary material for: Morphological and Phylogenetic Characterization of Alternaria Section Undifilum Fungal Endophytes from Astragalus and Swainsona spp
Source: J Fungi (Basel). 2025 Jul 19;11(7):541. doi: 10.3390/jof11070541 (PMC12295656; doi:10.3390/jof11070541)
Supplement: Supplementary file 1 [file jof-11-00541-s001.zip]

Archive with 1 entries (1 files):
- jof-3683614-supplementary.pdf
